# Supplementary material for: PRDM14 Drives OCT3/4 Recruitment via Active Demethylation in the Transition from Primed to Naive Pluripotency
Source: Stem Cell Reports. 2016 Nov 17;7(6):1072–86. doi: 10.1016/j.stemcr.2016.10.007 (PMC5161533; doi:10.1016/j.stemcr.2016.10.007)
Supplement: Table S1. Information on Primers for qRT-PCR, ChIP-qPCR, GlucMS-qPCR, and KD Study [file mmc2.xlsx]

## Sheet: Sheet1
Supplementary Table
qRT-PCR
Gene	Strand	Sequence(5'-3')
Prdm14 CDS	F	TTTTATCGACGGCAAAGGTTC
	R	GGTTCCGCTGGATGTCTCTAC
Oct3/4	F	CTCTCCCATGCATTCAAACTG
	R	CCCCTGTTGTGCTTTTAATCC
Nanog	F	TTTGGAGGTGAATTTGGAAGC
	R	TCACCTGGTGGAGTCACAGAG
Sox2	F	CTTGCTGGGTTTTGATTCTGC
	R	AAGACCACGAAAACGGTCTTG
Klf2	F	CCCCAGGAAAGAAGACAGGAG
	R	AGGCATTTCTCACAAGGCATC
Klf4	F	GACCAGGATTCCCTTGAATTG
	R	ACCAAGCACCATCATTTAGGC
Tcl1	F	TGGCCTCACTAGAACAAGAGG
	R	CTCGGTCAAGGATGGAAGC
Esrrb	F	CGTGTGACAAGGAGACAGGAG
	R	TCCAGCCACAACGTCATTATC
Nr5a2	F	TGGAGGGCAGAGATAGCAAAC
	R	TGCACAGCTCCCTTTTAGGAC
Nr0b1	F	GAAAGCGGTCGTAGCTGTAGG
	R	GAAGCCAGTATGGAGCAGAGG
Zfp42	F	TCTCCCTGGATTTCAACTTGC
	R	GCGTGGGTTAGGATGTGAATC
Rif1	F	TATTTGTTGTGCCTGGTGGA
	R	CAAAGGCTGCTGCACAAGTA
Sall4	F	CAGCCTTATGCCCTTGGATAG
	R	GAAGGTGGTTTGTGGGAGAT
Tfcp2l1	F	CTACGGGAGAGAGCTTTGTGG
	R	TCAAAGCATGGAAGAACATGG
Tet1	F	CCATTCTCACAAGGACATTCACA
	R	GCAGGACGTGGAGTTGTTCA
Tet2	F	GCCATTCTCAGGAGTCACTGC
	R	CTTCTCGATTGTCTTCTCTATTGAGG
Blimp1	F	CCTGTGCTTTTCTTGTGTTGG
	R	CATTGTGGGCTCAACACTCTC
Tfap2c	F	ACGCGGAAGAGTATGTTGTTG
	R	TTGTATGTTCGGCTCCAAGAC
Nanos3	F	AATCCTCTGCAGCTCCTGAAC
	R	CACACATAATCCCGCAAAATG
Dazl	F	GATGGACATGAGATCATTGGAC
	R	ATACCAGGGAGCAATCCTGAC
Rhox6	F	TTTCCAAGAGACTCGCTACCC
	R	GTTCGCAGAACATCAGCACTC
Rhox9	F	TGCGAGTAAGGAGGGATCTTG
	R	ATCATCAGCCTGCTGTGTCTG
Dnd1	F	CCCAGTGTTCCTGACCAAGTG
	R	CAATCAGAGGCCAACACAACC
Dppa3	F	AGGCTCGAAGGAAATGAGTTTG
	R	TCCTAATTCTTCCCGATTTTCG
Dnmt3b	F	CTCGCAAGGTGTGGGCTTTTGTAAC
	R	CTGGGCATCTGTCATCTTTGCACC
Gata6	F	TTGCCTCCAAATCATGTGCTTC
	R	GCCTCCAGGATAGACCAAATG
Ihh	F	GTAGATGGGCTTGCACCTCAG
	R	CTGCAGGGAAGGTCATGTTTC
Wnt3	F	GGAGATAAAATGGGGGAATGG
	R	TGCACAACAGGAAAGAAGTGG
Fgf5	F	ATGAGTGCATCTGCTCTGCTC
	R	CGTCTGTGGTTTCTGTTGAGG
Cer1	F	ACTGTTGGTTATCTGGCGTTG
	R	CATATTCCGGGAAAAGGTTTG
Car4	F	ACTCTGTTGGTCCCCACACTC
	R	CCCAAAGTTCAACCTGGAAAG
Dusp6	F	CAGGGAGTGTCACCTCAAATG
	R	TTCTCCCTTCCTCTCAACCTG
Gja1	F	GTGCAAGTGTGTAAGCGTGTG
	R	CACAAAGATCCATGAGGAAGG
T	F	AAGGACAGAGAGACGGCTGTG
	R	AAAGTAGGACAGGGGGTGGAC
GAPDH	F	ATGAATACGGCTACAGCAACAGG
	R	CTCTTGCTCAGTGTCCTTGCTG
ChIP
Gene	Strand	Sequence(5'-3')
Klf2 -9000	F	AGCCTAAGATGCTTTCATGGTG
	R	TCAACTACCTACCACCACTCCAC
Klf2 -8000	F	AAGAGCCTCCAGGTGGGAAG
	R	CTGGAGACCTGGGCTCATTG
Klf2 -7000	F	TTCTGGTGGCCATTATCTGTG
	R	GTTTCTGGTTTTTGGGGCTCAG
Klf2 -3500	F	GTGCTGGGATTAAAGGTGTGC
	R	AGTCACATGTCCCCCTCTCTC
Klf2 -2500	F	ACTTCAGCTCACTCCCCCTACT
	R	ATAGATCAGTAGCTCAGAGCCAGA
Klf2 -1500	F	TGGGTCCCCAGATACTCAAAC
	R	AAGCCTGTGGGAGAGATGAAC
Klf2 TSS	F	TGTTTCAGCCTCACATTCTGC
	R	TTGGCGAACTACAGACACTGG
Esrrb	F	CGTGTGACAAGGAGACAGGAG
	R	TCCAGCCACAACGTCATTATC
Tfcp2l1	F	CTACGGGAGAGAGCTTTGTGG
	R	TCAAAGCATGGAAGAACATGG
Rif1	F	TATTTGTTGTGCCTGGTGGA
	R	CAAAGGCTGCTGCACAAGTA
Tfap2c	F	ＡＣＧＣＧＧＡＡＧＡＧＴＡＴＧＴＴＧＴＴＧ
	R	ＴＴＧＴＡＴＧＴＴＣＧＧＣＴＣＣＡＡＧＡＣ
Sall4	F	CAGCCTTATGCCCTTGGATAG
	R	GAAGGTGGTTTGTGGGAGAT
GlucMS-qPCR
Gene	Strand	Sequence(5'-3')
Klf2 -7500	F	TTGTTACGGATGGTTGTGAGC
	R	AATGGCCACCAGAATCATCAC
Klf2 -2000	F	ACACCACATGGCTCACTTTTG
	R	AATGTGAGGCTGAAACACTGG
Nanog TSS	F	TGATACGTTGGCCTTCTAGTCTG
	R	CCCGAACATATTCCAAAGAGC
Tcl1 TSS	F	GAAGCATAGGGCAGTGTTTCC
	R	GCAAGGTCTAGGCTTGCAGAC
Nr5a2	F	TCTTTAGAAACCGGGCTGTTC
	R	AGGTGAAGCTGCAAAACTCAG
Tfcp2l1	F	TCATCCTTATCCTCCCAGCAG
	R	GGGGAAGAGGAAAGTGGATTC
Rif1	F	GAACCGGAGCTGTCTTCTACC
	R	CAGCACCTAACTTTTCCCTGTG
Tfap2c	F	GCGTCAATCTCTGTTGTCACC
	R	CAAAAAGGAAGTTCGGTGGAG
Sall4	F	GTAAGCCCCTTCTCCTTGACC
	R	TCCCTCTTGGTCGGTCTGTAG
Cloning shRNA into pLKO.1-puro or pLKO.1-blast vector
Target	Strand	Sequence(5'-3')
Tet1	F	CCGGGCAGCTAGCTATAGAGTATAGCTCGAGCTATAC
		TCTATAGCTAGCTGCTTTTTG
	R	AATTCAAAAAGCAGCTAGCTATAGAGTATAGCTCGAG
		CTATACTCTATAGCTAGCTGC
Scramble (Tet1)	F	CCGGGCGAGGCTATAAGTCGTAATACTCGAGTAT
		TACGACTTATAGCCTCGCTTTTTG
	R	AATTCAAAAAGCGAGGCTATAAGTCGTAATACTCG
		AGTATTACGACTTATAGCCTCGC
Tet2	F	CCGGACTACTAACTCCACCCTAACTCGAGTTAGGGTGG
		AGTTAGTAGTTTTTTG
	R	AATTCAAAAAACTACTAACTCCACCCTAACTCGAGTTA
		GGGTGGAGTTAGTAGT
Scramble (Tet2)	F	CCGGCGTAGAATATGTACCTGGTCTCGAGACCAGGTA
		CATATTCTACGTTTTTG
	R	AATTCAAAAACGTAGAATATGTACCTGGTCTCGAGAC
		CAGGTACATATTCTACG
Cloning Klf2 guide-RNA into pX330-U6-Chimeric_BB-CBh-hSpCas9
Target	Strand	Sequence(5'-3')
Klf2	F	CACCGCTGGCCGCGAAATGAACCCG
	R	AAACCGGGTTCATTTCGCGGCCAGC
